# Supplementary material for: Preexisting memory CD4 T cells in naïve individuals confer robust immunity upon hepatitis B vaccination
Source: eLife. 2022 Jan 25;11:e68388. doi: 10.7554/eLife.68388 (PMC8824481; doi:10.7554/eLife.68388)
Supplement: Figure 2—source data 1. — Breadth (number of unique TCRs) and entropy (Shannon equitability index) of the memory CD4 TCRβ repertoire at two time points, day 0 and day 60. [file elife-68388-fig2-data1.csv]

Vaccinee	Status	Time_Point	number_of_unique_CDR3	entropy
2	Late-converter	0	87551	0.9487614651462218
2	Late-converter	60	85414	0.93241141662551
3	Late-converter	0	39228	0.9653220658561829
3	Late-converter	60	63721	0.9504349691290841
4	Late-converter	0	36807	0.9298884037444483
4	Late-converter	60	35642	0.93299436234833
6	Late-converter	0	29330	0.9605933466904726
6	Late-converter	60	38580	0.952346934092478
7	Early-converter	0	39900	0.9739165966050843
7	Early-converter	60	67781	0.972685038025343
8	Early-converter	0	44015	0.9578597374801417
8	Early-converter	60	45593	0.9541523997977788
10	Early-converter	0	71140	0.9429351865771177
10	Early-converter	60	49622	0.9612650508236054
11	Early-converter	0	62077	0.9578390166903823
11	Early-converter	60	51454	0.9655306370530251
13	Early-converter	0	54408	0.9765323327537176
13	Early-converter	60	79618	0.9706526761743446
14	Late-converter	0	78347	0.9630135574873118
14	Late-converter	60	73694	0.9744115773571304
17	Early-converter	0	65141	0.918833743407238
17	Early-converter	60	58274	0.9371720401690511
18	Early-converter	0	54391	0.9601182104252988
18	Early-converter	60	49543	0.9690362004987071
19	Early-converter	0	56183	0.9705594289081522
19	Early-converter	60	60662	0.9682641479817137
20	Early-converter	0	49982	0.9683781207145241
20	Early-converter	60	57658	0.9700984441156463
21	Non-converter	0	58389	0.9687099639781885
21	Non-converter	60	50642	0.9752718349052824
22	Early-converter	0	55958	0.9764823376702296
22	Early-converter	60	72386	0.9710110833517988
23	Late-converter	0	49593	0.9666906422711481
23	Late-converter	60	57818	0.9738975890017643
24	Late-converter	0	42010	0.967307413593498
24	Late-converter	60	47577	0.9561042994878951
25	Non-converter	0	58961	0.9615725802142289
25	Non-converter	60	55103	0.2674766860766073
26	Late-converter	0	43849	0.9584389330755462
26	Late-converter	60	44799	0.9519993850987736
28	Early-converter	0	47535	0.972115719626189
28	Early-converter	60	41232	0.9752929283664852
29	Early-converter	0	49688	0.958603874343813
29	Early-converter	60	47358	0.9627482508352857
30	Late-converter	0	45426	0.9513692731495261
30	Late-converter	60	43913	0.9627959874137886
31	Early-converter	0	47984	0.9640020294694247
31	Early-converter	60	50127	0.9698378870660584
32	Early-converter	0	52799	0.9436897665611567
32	Early-converter	60	50640	0.9622640840429016
33	Early-converter	0	51938	0.9556210078488816
33	Early-converter	60	57331	0.9619624570906541
34	Early-converter	0	42208	0.9453889907840123
34	Early-converter	60	40711	0.9418339199806662
35	Early-converter	0	48715	0.97345958788797
35	Early-converter	60	63274	0.9610757544560604
36	Early-converter	0	37866	0.9587599323921521
36	Early-converter	60	44136	0.9547863927293838
38	Early-converter	0	50063	0.9663629705618156
38	Early-converter	60	50101	0.9689582527391102
39	Early-converter	0	39767	0.9094754803983295
39	Early-converter	60	39189	0.9191288766442038
40	Early-converter	0	44840	0.9610009931936788
40	Early-converter	60	49304	0.9671268986180463
41	Non-converter	0	46977	0.9579398797921072
41	Non-converter	60	30723	0.9711301289082904
