# Supplementary material for: Preexisting memory CD4 T cells in naïve individuals confer robust immunity upon hepatitis B vaccination
Source: eLife. 2022 Jan 25;11:e68388. doi: 10.7554/eLife.68388 (PMC8824481; doi:10.7554/eLife.68388)
Supplement: Figure 2—source data 3. — Frequency of vaccine-specific TCRβ sequences within memory CD4 T cell repertoire normalized by number of HBsAg-specific TCRβ sequences found for each vaccinee at day 60. [file elife-68388-fig2-data3.csv]

Vaccinee	Status	percent_normalized_HBsAg_specificTCR
2	Late-converter	0.08310249307479224
3	Late-converter	0.08045977011494253
4	Late-converter	0.16265060240963855
6	Late-converter	0.136986301369863
7	Early-converter	0.16981132075471697
8	Early-converter	0.06976744186046512
10	Early-converter	0.11764705882352941
11	Early-converter	0.27927927927927926
13	Early-converter	0.2672413793103448
14	Late-converter	0.12280701754385964
17	Early-converter	0.1834319526627219
18	Early-converter	0.20833333333333334
19	Early-converter	0.058823529411764705
20	Early-converter	0.21518987341772153
21	Non-converter	0.046511627906976744
22	Early-converter	0.23333333333333334
23	Late-converter	0.057971014492753624
24	Late-converter	0.1111111111111111
25	Non-converter	0.07207207207207207
26	Late-converter	0.13636363636363635
28	Early-converter	0.16129032258064516
29	Early-converter	0.14285714285714285
30	Late-converter	0.09036144578313253
31	Early-converter	0.20212765957446807
32	Early-converter	0.52
33	Early-converter	0.18461538461538463
34	Early-converter	0.4375
35	Early-converter	0.2716049382716049
36	Early-converter	0.18333333333333332
38	Early-converter	0.20224719101123595
39	Early-converter	0.1935483870967742
40	Early-converter	0.24778761061946902
41	Non-converter	0.061224489795918366
